# Supplementary material for: Register-based and genetic studies of Prader-Willi syndrome show a high frequency of gonadal tumors and a possible mechanism for tumorigenesis through imprinting relaxation
Source: Front Med (Lausanne). 2023 Jul 28;10:1172565. doi: 10.3389/fmed.2023.1172565 (PMC10419300; doi:10.3389/fmed.2023.1172565)
Supplement: Supplementary file 2 [file Table_1.xlsx]

## Sheet: Supplementary Table 1
Supplementary Material
Register-based and genetic studies of Prader-Willi syndrome show a high frequency of gonadal tumors and a possible mechanism for tumorigenesis through imprinting relaxation
Supplementary Table 1. Reported cases of patients with Prader Willi syndrome (PWS) complicated with cancer diagnoses
Information on published source			Patient information			Coments
Author	Digital Object Identifier (DOI)	Year of publication	Age at cancer diagnosis	Gender	Cancer type
Maya-González et al.	10.3389/fmed.2023.1172565 (Present study)	2023	13	Female	Dysgerminoma of right ovary	The patient also presented with microscopic bilateral Sex cord-stromal tumors as Sex Cord Tumor with Annular Tubules.
			64	---	Breast Adenocarcinoma	Swedish registry study finding an overrepresentation of pediatric cancer amongst individuals with PWS.
			41	---	B-cell lymphoma
			6	---	Hodgkin lymphoma
			33	---	Unspecified lymphoma
			17	---	Embryonal testicular carcinoma
			20	---	Germ cell ovarian tumor
			31	---	Colon Adenocarcinoma
			78	---	Prostate cancer
			2	---	Optic nerve tumor
			49	---	Meningioma
			53	---	Rectal cancer
			28	---	Spinal chord neoplasm
Hall B.D.	10.1016/S0140-6736(85)90990-0	1985	22	Female	Acute Myeloid Leukemia
			29	Female	Chronic Myeloid Leukemia
			6	Male	Acute Myeloblastic Leukemia
Robinson & Jones et al.	10.1016/s0936-6555(05)80799-x	1990	40	Male	Seminoma of right testicle
Jaffray et al.	10.1002/(sici)1096-911x(199901)32:1<73::aid-mpo19>3.0.co;2-x	1999	9	Male	Premalignant intratubular germ cell neoplasia in testis
Eldar-Geva et al.	10.1002/mgg3.448	2018	32	Male	Seminoma of right testicle	Seminoma presented incomplete methylation
Panagopoulou et al.	10.1097/MPH.0000000000001555	2020	10	Female	Medulloblastoma
Hashizume et al.	10.1111/j.1442-200x.1991.tb02597.x	1991	1	Male	Hepatoblastoma
Nakajima et al.	10.1097/00000441-199905000-00012	1999	----	----	Multiple endocrine neoplasia type 1
Coppes et al.	10.1016/s0022-3476(06)80015-6	1993	1	----	Wilms tumor
Kato et al.	10.1111/j.1442-200x.2005.02068.x	2005	14	Male	Acute lymphoblastic leukemia
Bettio et al.	10.1017/s000156600000132x	1996	14	Male	Pituitary adenoma
Nenekidis et al.	10.1183/09031936.00034711	2011	28	Male	Pulmonary carcinoid tumor
Patja et al.	10.1515/IJDHD.2008.7.1.69	2008	Age group 10-19	Male	Acute lymphoblastic leukemia
			Age group 20-29	Male	Testis tumor
			Age group 40-49	Female	Breast cancer
Coppes et al.	10.1203/00006450-199904020-00723	1999	----	Male	Seminoma	Registry study. Authors concluded on possible testicular seminoma risk in PWS, although only one patient developed it.
Knight et al.	10.1080/08880018.2021.1933281	2021	13	Male	Myelodysplastic syndrome
Bakker et al.	10.1210/jc.2016-2962	2017	1	Female	Chronic myelomonocytic leukemia	Two of 2332 patients diagnosed with leukemia.
			8	Male	T-cell acute leukemia
Greenswag L.R.	10.1111/j.1469-8749.1987.tb02129.x	1987	27	Female	Acute lymphoblastic leukemia
			24	Female	Chronic myelogenous leukemia
Höybye et al.	10.1210/jcem.87.8.8735	2002	30	Female	Chronic lymphatic leukemia
Donhauser et al.	PMID: 1938401	1991	25	Male	Pseudo-Kaposi sarcoma
Schrander-Stumpel et al.	10.1002/ajmg.a.20371	2004	68	Male	Liver cancer	Cohort study. Liver cancer, cause of death. Primary tumor unknown.
Takayasu et al.	10.1053/hupa.2002.125771	2002	11	Female	Liver cell adenoma
Butler et al.	10.1038/gim.2016.178	2016	----	----	----	Four individuals (4/486) were diagnosed with cancer in this survey.
Davies et al.	10.1067/mpd.2003.81	2003	18	----	Seminoma
			12	----	Dermatofibrosarcoma protuberans	Registry study. 34 of 1077 patients with PWS reported diagnosis of a benign tumor or cancer. Of those, 8 were malignant (See list in Cancer Types). Authors conclude increased risk for leukemia but not other malignancies, in patients with PWS.
			34	----	Adult teratoma of the ovary
			5	----	Hodgkin lymphoma
			23	----	Lymphoma of cardiac ventricle/aorta
			30	----	Chronic myeloid leukemia
			22	----	Acute myelogenous leukemia
			11	----	Chronic myelogenous leukemia
Sinnema et. al.	10.1002/ajmg.a.34171	2011	38	Male	Testicular carcinoma
Tatsuhiko et. al.	ISSN: 09185739	2003	----	----	Acute lymphoblastic leukemia
In the table, the patients included correspond to published cases of individuals with PWS who developed cancer. Highlighted in blue are patients with pediatric cancer presentations (n=20, age of onset <19). In orange, patients who developed germ-cell tumors (n=11). The search terms included in the literature review are Prader-Willi Syndrome AND cancer, Prader-Willi Syndrome AND malignancy, Prader…
